# Supplementary material for: Immune Cells Are Differentially Modulated in the Heart and the Kidney during the Development of Cardiorenal Syndrome 3
Source: Cells. 2023 Feb 13;12(4):605. doi: 10.3390/cells12040605 (PMC9953884; doi:10.3390/cells12040605)
Supplement: Supplementary file 1 [file cells-12-00605-s001.zip]

Archive with 1 entries (1 files):
- cells-2171550-supplementary.pdf
